# Supplementary material for: Circ_0064288 acts as an oncogene of hepatocellular carcinoma cells by inhibiting miR-335-5p expression and promoting ROCK1 expression
Source: BMC Cancer. 2022 Mar 14;22:265. doi: 10.1186/s12885-022-09323-8 (PMC8919637; doi:10.1186/s12885-022-09323-8)
Supplement: Supplementary file 1 — Additional file 1. Supplementary Table 1. [file 12885_2022_9323_MOESM1_ESM.xls]

## Sheet: GSE97332.top.table(1)
SPOT_ID	adj.P.Val	logFC
hsa_circRNA_102272	1.74e-11	4.02735
hsa_circRNA_000167	2.14e-11	1.90788
hsa_circRNA_002178	1.17e-10	1.68349
hsa_circRNA_102273	1.64e-10	4.2498
hsa_circRNA_103237	2.01e-10	1.57442
hsa_circRNA_103611	5.63e-10	2.18724
hsa_circRNA_002172	5.63e-10	1.92059
hsa_circRNA_102615	5.63e-10	1.78689
hsa_circRNA_101889	6.02e-09	2.6634
hsa_circRNA_102218	4.01e-08	1.02069
hsa_circRNA_103540	5.03e-08	1.04262
hsa_circRNA_103828	6.79e-08	1.16224
hsa_circRNA_101924	8.4e-08	1.34416
hsa_circRNA_101441	8.4e-08	1.36273
hsa_circRNA_103316	8.4e-08	1.06895
hsa_circRNA_103595	8.76e-08	1.99353
hsa_circRNA_102148	1.28e-07	1.96806
hsa_circRNA_103290	2.23e-07	1.77242
hsa_circRNA_101798	2.5e-07	1.03822
hsa_circRNA_101313	3.39e-07	1.73851
hsa_circRNA_103039	3.95e-07	2.352
hsa_circRNA_101637	3.95e-07	1.08672
hsa_circRNA_102745	5.22e-07	2.9162
hsa_circRNA_400087	5.44e-07	1.42108
hsa_circRNA_101820	7.45e-07	1.74036
hsa_circRNA_103348	8.69e-07	2.11552
hsa_circRNA_101227	8.89e-07	1.94706
hsa_circRNA_101904	8.89e-07	1.31075
hsa_circRNA_101251	1.34e-06	1.73791
hsa_circRNA_101971	1.4e-06	1.84682
hsa_circRNA_100405	1.47e-06	1.29713
hsa_circRNA_102541	1.65e-06	1.89557
hsa_circRNA_103563	1.76e-06	1.66502
hsa_circRNA_104766	1.76e-06	1.13483
hsa_circRNA_001846	2.04e-06	3.2222
hsa_circRNA_400025	2.39e-06	2.26968
hsa_circRNA_102599	2.73e-06	1.43595
hsa_circRNA_100090	2.9e-06	1.43795
hsa_circRNA_102121	3.47e-06	1.52658
hsa_circRNA_102414	3.47e-06	1.11577
hsa_circRNA_103809	3.6e-06	4.65314
hsa_circRNA_102559	3.62e-06	2.96935
hsa_circRNA_101051	4.2e-06	1.10215
hsa_circRNA_001678	4.2e-06	1.7711
hsa_circRNA_104896	4.2e-06	1.41283
hsa_circRNA_102396	4.2e-06	1.16996
hsa_circRNA_100332	4.2e-06	2.48679
hsa_circRNA_100352	4.44e-06	2.47863
hsa_circRNA_101692	4.52e-06	1.02685
hsa_circRNA_001038	4.52e-06	1.24307
hsa_circRNA_104268	4.52e-06	1.20351
hsa_circRNA_103871	4.52e-06	1.00009
hsa_circRNA_000585	4.65e-06	1.42525
hsa_circRNA_101725	4.88e-06	1.04881
hsa_circRNA_101862	4.94e-06	1.25708
hsa_circRNA_101495	4.94e-06	1.11974
hsa_circRNA_103038	5.58e-06	1.95936
hsa_circRNA_102466	5.58e-06	1.26082
hsa_circRNA_104521	5.72e-06	1.67567
hsa_circRNA_102423	6.01e-06	1.44719
hsa_circRNA_000987	7.16e-06	1.09548
hsa_circRNA_104351	7.17e-06	1.94976
hsa_circRNA_100311	7.29e-06	1.46793
hsa_circRNA_102424	7.85e-06	1.75233
hsa_circRNA_102034	8.37e-06	3.76619
hsa_circRNA_104192	8.86e-06	1.01317
hsa_circRNA_101976	9.18e-06	1.38878
hsa_circRNA_104575	9.42e-06	2.91565
hsa_circRNA_002042	1.1e-05	1.3098
hsa_circRNA_102220	1.16e-05	1.90291
hsa_circRNA_102271	1.16e-05	1.04195
hsa_circRNA_100507	1.3e-05	1.53742
hsa_circRNA_102139	1.31e-05	1.279
hsa_circRNA_102219	1.38e-05	1.93943
hsa_circRNA_104997	1.41e-05	1.36761
hsa_circRNA_001379	1.41e-05	1.86447
hsa_circRNA_102581	1.41e-05	2.69918
hsa_circRNA_100970	1.41e-05	1.97511
hsa_circRNA_102760	1.41e-05	1.53026
hsa_circRNA_001100	1.61e-05	1.48617
hsa_circRNA_102033	1.92e-05	1.4976
hsa_circRNA_100860	1.93e-05	1.17821
hsa_circRNA_104973	2.13e-05	1.28632
hsa_circRNA_101076	2.24e-05	2.53757
hsa_circRNA_104974	2.29e-05	1.04342
hsa_circRNA_000166	2.36e-05	1.67395
hsa_circRNA_101741	2.39e-05	1.65791
hsa_circRNA_102096	2.44e-05	1.35253
hsa_circRNA_400095	2.51e-05	2.38773
hsa_circRNA_103442	2.57e-05	3.38646
hsa_circRNA_104760	2.6e-05	2.54161
hsa_circRNA_100146	2.62e-05	3.68416
hsa_circRNA_101651	2.73e-05	1.18168
hsa_circRNA_104555	3.09e-05	1.19895
hsa_circRNA_101875	3.15e-05	1.30168
hsa_circRNA_101975	3.29e-05	1.38792
hsa_circRNA_103589	3.31e-05	1.07669
hsa_circRNA_102455	3.31e-05	2.54725
hsa_circRNA_101296	3.39e-05	2.76979
hsa_circRNA_104756	3.49e-05	1.04102
hsa_circRNA_103605	4.08e-05	1.42911
hsa_circRNA_002144	4.2e-05	1.34134
hsa_circRNA_102417	4.36e-05	2.32009
hsa_circRNA_100754	4.47e-05	1.71776
hsa_circRNA_400070	4.47e-05	1.1456
hsa_circRNA_101740	4.48e-05	2.31334
hsa_circRNA_101778	4.48e-05	1.12021
hsa_circRNA_100620	4.49e-05	1.18333
hsa_circRNA_001689	4.66e-05	1.90328
hsa_circRNA_104595	4.84e-05	1.44368
hsa_circRNA_100587	4.92e-05	1.34236
hsa_circRNA_100455	4.92e-05	1.28199
hsa_circRNA_103152	5.01e-05	2.24253
hsa_circRNA_101144	5.01e-05	1.46628
hsa_circRNA_101707	5.01e-05	2.38604
hsa_circRNA_104872	5.15e-05	1.9695
hsa_circRNA_103951	5.46e-05	2.24283
hsa_circRNA_102416	5.67e-05	1.16293
hsa_circRNA_103548	5.85e-05	1.82615
hsa_circRNA_103036	5.88e-05	1.40191
hsa_circRNA_103239	6.03e-05	1.04942
hsa_circRNA_100800	6.45e-05	1.33257
hsa_circRNA_102637	6.49e-05	1.32671
hsa_circRNA_101846	6.63e-05	1.11083
hsa_circRNA_100252	6.97e-05	1.20449
hsa_circRNA_400099	7.06e-05	1.27647
hsa_circRNA_102486	7.06e-05	1.71965
hsa_circRNA_102954	7.18e-05	2.01852
hsa_circRNA_101338	7.25e-05	1.72852
hsa_circRNA_102003	7.25e-05	1.17889
hsa_circRNA_104993	7.25e-05	1.22651
hsa_circRNA_103753	7.25e-05	2.37936
hsa_circRNA_103472	7.34e-05	1.02033
hsa_circRNA_101906	7.48e-05	1.08566
hsa_circRNA_104168	8.22e-05	1.9901
hsa_circRNA_104424	8.22e-05	1.01515
hsa_circRNA_101728	8.35e-05	1.52024
hsa_circRNA_104620	8.46e-05	1.72331
hsa_circRNA_101784	8.59e-05	1.20593
hsa_circRNA_104963	8.59e-05	1.15041
hsa_circRNA_000872	8.64e-05	1.30528
hsa_circRNA_002044	8.64e-05	1.44032
hsa_circRNA_103905	8.64e-05	1.38886
hsa_circRNA_101857	8.65e-05	2.45221
hsa_circRNA_102751	8.69e-05	2.61072
hsa_circRNA_400011	8.92e-05	1.45445
hsa_circRNA_100737	9.05e-05	2.34535
hsa_circRNA_101592	9.14e-05	1.8427
hsa_circRNA_100541	9.22e-05	1.61255
hsa_circRNA_104205	9.26e-05	1.99341
hsa_circRNA_104716	9.87e-05	1.50522
hsa_circRNA_104710	9.87e-05	1.33466
hsa_circRNA_100488	0.000101	1.11707
hsa_circRNA_400024	0.000101	1.61366
hsa_circRNA_400097	0.000103	1.6071
hsa_circRNA_104207	0.000105	1.98453
hsa_circRNA_104017	0.000105	1.51259
hsa_circRNA_101161	0.000105	1.16155
hsa_circRNA_104917	0.000105	2.77084
hsa_circRNA_104916	0.000105	2.82144
hsa_circRNA_103164	0.000106	1.91135
hsa_circRNA_102948	0.000106	1.0109
hsa_circRNA_104527	0.000106	1.22862
hsa_circRNA_102956	0.000106	1.1907
hsa_circRNA_104970	0.00011	1.11632
hsa_circRNA_102140	0.000111	1.43834
hsa_circRNA_104230	0.000113	1.49563
hsa_circRNA_101204	0.000113	1.16973
hsa_circRNA_104928	0.000116	1.85112
hsa_circRNA_101057	0.000121	1.12337
hsa_circRNA_100387	0.000124	1.38825
hsa_circRNA_400053	0.000124	1.8625
hsa_circRNA_100571	0.000124	1.27344
hsa_circRNA_101636	0.000128	1.28057
hsa_circRNA_101094	0.000129	2.44303
hsa_circRNA_103804	0.000129	1.28117
hsa_circRNA_101145	0.000131	2.40854
hsa_circRNA_100562	0.000132	1.67046
hsa_circRNA_001416	0.000132	1.87899
hsa_circRNA_103021	0.000132	2.79669
hsa_circRNA_100655	0.000132	1.61987
hsa_circRNA_002149	0.000135	1.07542
hsa_circRNA_103994	0.000136	2.30713
hsa_circRNA_104003	0.000141	1.16145
hsa_circRNA_000645	0.000143	1.25149
hsa_circRNA_102989	0.000145	1.30482
hsa_circRNA_103546	0.000145	1.19252
hsa_circRNA_400066	0.000145	1.03963
hsa_circRNA_104593	0.000149	2.54122
hsa_circRNA_104939	0.000151	2.61861
hsa_circRNA_100477	0.000153	2.58805
hsa_circRNA_103408	0.000153	2.08513
hsa_circRNA_105052	0.000154	2.24495
hsa_circRNA_101307	0.000154	1.93222
hsa_circRNA_400071	0.000158	2.37895
hsa_circRNA_103910	0.000169	1.14879
hsa_circRNA_102571	0.000169	1.18753
hsa_circRNA_101968	0.000172	1.19857
hsa_circRNA_103736	0.000173	1.61601
hsa_circRNA_100476	0.000178	2.81909
hsa_circRNA_103737	0.000178	2.56731
hsa_circRNA_102012	0.000178	1.30969
hsa_circRNA_100674	0.00018	1.58474
hsa_circRNA_001498	0.000181	1.52687
hsa_circRNA_102070	0.000184	1.29481
hsa_circRNA_104873	0.000186	1.92663
hsa_circRNA_103999	0.000189	2.64307
hsa_circRNA_102625	0.000189	1.05591
hsa_circRNA_400063	0.00019	1.65085
hsa_circRNA_104353	0.000194	1.58717
hsa_circRNA_103148	0.000197	1.86194
hsa_circRNA_104433	0.000199	1.07524
hsa_circRNA_102373	0.000204	1.07981
hsa_circRNA_104497	0.000209	2.36633
hsa_circRNA_103056	0.000218	1.27138
hsa_circRNA_400043	0.000223	1.1019
hsa_circRNA_102478	0.000224	1.06017
hsa_circRNA_100616	0.000224	1.13246
hsa_circRNA_001205	0.000231	1.76129
hsa_circRNA_100021	0.000231	1.17937
hsa_circRNA_000552	0.000231	1.53713
hsa_circRNA_100579	0.000234	1.31054
hsa_circRNA_000792	0.000251	1.10367
hsa_circRNA_400091	0.000254	1.12775
hsa_circRNA_103415	0.000254	2.16071
hsa_circRNA_101780	0.000258	1.12004
hsa_circRNA_101287	0.000264	3.61021
hsa_circRNA_101895	0.000269	1.06629
hsa_circRNA_001109	0.000276	1.26726
hsa_circRNA_101902	0.000277	1.50794
hsa_circRNA_100836	0.000278	1.04911
hsa_circRNA_100083	0.000281	1.17053
hsa_circRNA_102018	0.000282	1.89426
hsa_circRNA_103598	0.000282	3.11355
hsa_circRNA_102809	0.000284	1.04411
hsa_circRNA_104499	0.000284	1.44418
hsa_circRNA_103519	0.000286	1.80345
hsa_circRNA_102476	0.000292	1.66667
hsa_circRNA_400030	0.0003	1.06817
hsa_circRNA_000996	0.000306	1.19225
hsa_circRNA_100037	0.000309	1.92105
hsa_circRNA_103285	0.00031	1.13933
hsa_circRNA_103562	0.00031	2.05936
hsa_circRNA_000764	0.000311	1.74316
hsa_circRNA_101555	0.000312	3.87424
hsa_circRNA_103920	0.000313	1.45459
hsa_circRNA_100188	0.000341	1.97424
hsa_circRNA_100919	0.000342	1.73801
hsa_circRNA_103862	0.000364	2.20153
hsa_circRNA_103830	0.000369	1.10704
hsa_circRNA_104572	0.000372	1.26275
hsa_circRNA_101571	0.000372	1.73885
hsa_circRNA_102980	0.000372	1.0885
hsa_circRNA_100960	0.000372	2.0766
hsa_circRNA_100691	0.000377	1.61746
hsa_circRNA_101425	0.000381	1.79362
hsa_circRNA_100478	0.00039	1.33249
hsa_circRNA_102205	0.000396	1.01399
hsa_circRNA_102613	0.000413	1.55619
hsa_circRNA_105024	0.000416	1.00426
hsa_circRNA_100670	0.000422	1.41081
hsa_circRNA_001671	0.000432	2.42844
hsa_circRNA_104250	0.000439	1.9472
hsa_circRNA_104929	0.000445	1.20745
hsa_circRNA_101850	0.000447	2.9786
hsa_circRNA_103504	0.000461	1.84448
hsa_circRNA_102297	0.000469	1.12701
hsa_circRNA_101138	0.000471	1.09095
hsa_circRNA_103808	0.000477	2.41869
hsa_circRNA_102157	0.00049	1.07064
hsa_circRNA_400051	0.000494	1.36767
hsa_circRNA_103998	0.000496	2.60325
hsa_circRNA_100542	0.000496	2.25223
hsa_circRNA_100449	0.000497	2.03401
hsa_circRNA_103528	0.000502	1.27188
hsa_circRNA_101720	0.000507	1.01087
hsa_circRNA_100257	0.000516	1.98113
hsa_circRNA_103252	0.000529	1.37099
hsa_circRNA_103948	0.00053	2.49159
hsa_circRNA_102451	0.00053	1.99347
hsa_circRNA_102430	0.00053	1.67796
hsa_circRNA_101873	0.00053	2.80408
hsa_circRNA_100385	0.000531	1.73896
hsa_circRNA_102369	0.000533	1.86505
hsa_circRNA_103789	0.000539	1.38378
hsa_circRNA_102020	0.000546	2.20584
hsa_circRNA_102404	0.000553	1.17733
hsa_circRNA_102467	0.000557	1.58391
hsa_circRNA_103686	0.000557	1.48042
hsa_circRNA_101368	0.000563	1.70112
hsa_circRNA_102972	0.000566	2.29893
hsa_circRNA_101201	0.00057	1.65056
hsa_circRNA_103023	0.000579	1.56017
hsa_circRNA_100177	0.00058	1.39867
hsa_circRNA_103813	0.0006	1.68638
hsa_circRNA_100248	0.000602	1.841
hsa_circRNA_100425	0.000605	1.2842
hsa_circRNA_101408	0.000606	3.09334
hsa_circRNA_103997	0.000632	1.64643
hsa_circRNA_101896	0.000635	1.02142
hsa_circRNA_103401	0.000637	2.64906
hsa_circRNA_001465	0.000645	1.0353
hsa_circRNA_105053	0.000647	1.17474
hsa_circRNA_100269	0.000649	1.87118
hsa_circRNA_104762	0.000649	1.50295
hsa_circRNA_101141	0.000652	2.01066
hsa_circRNA_102644	0.000657	2.00718
hsa_circRNA_100939	0.000675	1.42424
hsa_circRNA_102059	0.000701	1.19514
hsa_circRNA_103834	0.000709	1.49592
hsa_circRNA_100675	0.000727	1.22219
hsa_circRNA_104209	0.000732	1.07354
hsa_circRNA_100968	0.000755	1.21416
hsa_circRNA_102546	0.000791	1.78195
hsa_circRNA_100034	0.000794	2.05139
hsa_circRNA_104931	0.000796	2.34069
hsa_circRNA_102211	0.000801	1.11582
hsa_circRNA_104640	0.00081	2.30778
hsa_circRNA_103579	0.000821	1.43923
hsa_circRNA_101581	0.000821	1.24469
hsa_circRNA_101061	0.000821	1.00374
hsa_circRNA_102589	0.000854	1.23077
hsa_circRNA_102563	0.000854	1.14124
hsa_circRNA_100084	0.000882	3.20991
hsa_circRNA_103669	0.000885	2.02729
hsa_circRNA_102479	0.000886	1.55281
hsa_circRNA_100191	0.000887	2.09941
hsa_circRNA_103380	0.000892	1.78171
hsa_circRNA_101332	0.000909	1.3282
hsa_circRNA_102173	0.000916	1.85683
hsa_circRNA_104090	0.000924	1.60983
hsa_circRNA_103506	0.000975	2.33582
hsa_circRNA_104816	0.00099	1.28043
hsa_circRNA_104700	0.00105	1.98673
hsa_circRNA_100192	0.00108	1.50289
hsa_circRNA_104930	0.00109	1.11758
hsa_circRNA_100735	0.00114	1.67321
hsa_circRNA_100213	0.00114	2.64656
hsa_circRNA_000481	0.00114	1.60593
hsa_circRNA_103417	0.00116	1.54322
hsa_circRNA_102914	0.00116	1.36305
hsa_circRNA_100980	0.00116	1.22661
hsa_circRNA_104488	0.00118	1.39548
hsa_circRNA_101115	0.00119	1.66273
hsa_circRNA_104336	0.00121	1.5578
hsa_circRNA_101915	0.00125	1.62182
hsa_circRNA_102771	0.00139	1.52484
hsa_circRNA_102707	0.00142	3.00214
hsa_circRNA_002106	0.00142	1.3223
hsa_circRNA_103276	0.00143	1.53066
hsa_circRNA_100033	0.00147	2.50986
hsa_circRNA_102482	0.00149	1.69752
hsa_circRNA_100270	0.00155	2.32317
hsa_circRNA_104619	0.00156	1.797
hsa_circRNA_104771	0.00161	2.15855
hsa_circRNA_100806	0.00161	1.14111
hsa_circRNA_103973	0.00161	1.11925
hsa_circRNA_002048	0.00164	1.25284
hsa_circRNA_103594	0.00168	1.06404
hsa_circRNA_001754	0.00169	1.87613
hsa_circRNA_100956	0.00175	2.35944
hsa_circRNA_400056	0.0018	1.76079
hsa_circRNA_103328	0.00181	1.2846
hsa_circRNA_102234	0.00184	1.742
hsa_circRNA_100051	0.00191	1.26611
hsa_circRNA_102673	0.00192	1.43697
hsa_circRNA_104256	0.00197	2.02867
hsa_circRNA_102008	0.00199	1.17582
hsa_circRNA_103803	0.002	1.93213
hsa_circRNA_100849	0.00209	1.432
hsa_circRNA_103073	0.0021	1.56571
hsa_circRNA_100892	0.00216	1.24569
hsa_circRNA_103833	0.00221	1.22372
hsa_circRNA_000868	0.00222	1.24979
hsa_circRNA_104470	0.0023	1.16584
hsa_circRNA_001233	0.00244	1.0243
hsa_circRNA_101715	0.00245	1.71693
hsa_circRNA_102265	0.00246	1.60865
hsa_circRNA_102605	0.00251	1.43004
hsa_circRNA_102754	0.00251	1.33112
hsa_circRNA_101951	0.00258	1.05685
hsa_circRNA_101470	0.00281	1.90457
hsa_circRNA_101795	0.00281	1.07841
hsa_circRNA_101630	0.00292	1.0235
hsa_circRNA_101777	0.00306	2.31264
hsa_circRNA_100438	0.00306	1.0751
hsa_circRNA_104747	0.00314	1.16401
hsa_circRNA_102483	0.00318	1.79592
hsa_circRNA_101891	0.00323	1.70371
hsa_circRNA_100445	0.0033	2.08093
hsa_circRNA_100583	0.00341	1.41527
hsa_circRNA_101492	0.00345	1.6345
hsa_circRNA_000956	0.00367	1.59367
hsa_circRNA_101580	0.00385	1.2068
hsa_circRNA_104650	0.00387	2.61347
hsa_circRNA_100697	0.00387	1.21047
hsa_circRNA_104922	0.00387	1.59847
hsa_circRNA_102449	0.00391	1.09624
hsa_circRNA_101469	0.00427	1.90658
hsa_circRNA_102587	0.00428	2.19944
hsa_circRNA_105026	0.0043	1.42293
hsa_circRNA_104616	0.00433	1.32805
hsa_circRNA_101827	0.00433	1.00671
hsa_circRNA_400029	0.00442	2.53713
hsa_circRNA_102011	0.00466	1.39063
hsa_circRNA_104412	0.00485	1.5446
hsa_circRNA_000695	0.0049	1.20887
hsa_circRNA_100840	0.00502	1.66505
hsa_circRNA_100053	0.00505	1.70493
hsa_circRNA_100893	0.00512	1.21025
hsa_circRNA_104269	0.00515	1.11732
hsa_circRNA_100593	0.00524	2.15357
hsa_circRNA_100808	0.00563	1.4464
hsa_circRNA_103696	0.00593	1.28662
hsa_circRNA_102255	0.00612	1.01798
hsa_circRNA_001886	0.00633	1.30718
hsa_circRNA_101233	0.00634	1.66462
hsa_circRNA_100916	0.00645	1.12
hsa_circRNA_103510	0.00655	2.67484
hsa_circRNA_104468	0.00674	1.17848
hsa_circRNA_101444	0.00684	1.19129
hsa_circRNA_103213	0.00759	1.00503
hsa_circRNA_102264	0.00786	1.14281
hsa_circRNA_104475	0.00842	2.19857
hsa_circRNA_101661	0.00844	1.00124
hsa_circRNA_100909	0.00891	1.20263
hsa_circRNA_104156	0.00935	1.00945
hsa_circRNA_101744	0.00984	2.4492
hsa_circRNA_105037	0.00985	1.98074
hsa_circRNA_103547	0.0109	1.68832
hsa_circRNA_100110	0.0113	1.69153
hsa_circRNA_104075	0.0116	1.32636
hsa_circRNA_103712	0.0142	1.05586
hsa_circRNA_104983	0.015	2.2485
hsa_circRNA_001175	0.0152	1.24347
hsa_circRNA_102554	0.0152	1.03488
hsa_circRNA_103491	0.0153	1.79833
hsa_circRNA_103490	0.0154	1.74785
hsa_circRNA_100533	0.0155	3.04792
hsa_circRNA_001059	0.0156	2.41682
hsa_circRNA_104833	0.0182	1.81044
hsa_circRNA_001067	0.0209	1.32288
hsa_circRNA_000624	0.0224	2.26049
hsa_circRNA_001506	0.0255	1.6756
hsa_circRNA_100876	0.0297	1.13803
hsa_circRNA_400048	0.0308	1.03738
hsa_circRNA_104339	0.0317	1.05486
hsa_circRNA_100621	0.0335	1.02773
hsa_circRNA_103188	0.038	1.64157
hsa_circRNA_105027	0.0389	1.33808
hsa_circRNA_100367	0.0467	1.58745
hsa_circRNA_101748	0.0489	1.91952
