# Supplementary material for: Circ_0064288 acts as an oncogene of hepatocellular carcinoma cells by inhibiting miR-335-5p expression and promoting ROCK1 expression
Source: BMC Cancer. 2022 Mar 14;22:265. doi: 10.1186/s12885-022-09323-8 (PMC8919637; doi:10.1186/s12885-022-09323-8)
Supplement: Supplementary file 2 — Additional file 2. Supplementary Table 2. [file 12885_2022_9323_MOESM2_ESM.xls]

## Sheet: GSE94508.top.table(1)
SPOT_ID	adj.P.Val	logFC
hsa_circRNA_000629	1.44e-07	1.58964
hsa_circRNA_104640	2.3e-07	1.53945
hsa_circRNA_101491	3.05e-07	1.36474
hsa_circRNA_101555	3.66e-07	1.48185
hsa_circRNA_101031	3.66e-07	1.46982
hsa_circRNA_000791	3.94e-07	1.58517
hsa_circRNA_101525	3.94e-07	1.5082
hsa_circRNA_101142	3.94e-07	1.47917
hsa_circRNA_100375	3.94e-07	1.47741
hsa_circRNA_100223	4.23e-07	1.52638
hsa_circRNA_101287	4.23e-07	1.41143
hsa_circRNA_103948	4.27e-07	1.48714
hsa_circRNA_100367	4.3e-07	1.54852
hsa_circRNA_102061	4.31e-07	1.5545
hsa_circRNA_101066	4.31e-07	1.411
hsa_circRNA_102445	4.33e-07	1.37962
hsa_circRNA_101213	4.33e-07	1.30159
hsa_circRNA_001302	4.35e-07	1.53122
hsa_circRNA_105027	4.49e-07	1.56924
hsa_circRNA_001506	4.49e-07	1.54186
hsa_circRNA_102890	4.49e-07	1.51413
hsa_circRNA_101777	4.49e-07	1.45304
hsa_circRNA_000956	4.49e-07	1.43416
hsa_circRNA_103809	4.49e-07	1.39734
hsa_circRNA_101958	4.49e-07	1.23926
hsa_circRNA_104134	4.5e-07	1.46734
hsa_circRNA_103188	4.58e-07	1.4649
hsa_circRNA_000881	4.58e-07	1.46194
hsa_circRNA_103213	4.6e-07	1.48048
hsa_circRNA_103942	4.61e-07	1.49222
hsa_circRNA_103546	4.61e-07	1.46886
hsa_circRNA_101707	4.61e-07	1.43567
hsa_circRNA_001059	4.61e-07	1.35849
hsa_circRNA_103065	4.61e-07	1.31509
hsa_circRNA_101465	4.61e-07	1.3096
hsa_circRNA_100391	4.67e-07	1.35738
hsa_circRNA_103271	4.92e-07	1.3255
hsa_circRNA_100508	4.96e-07	1.35739
hsa_circRNA_101144	5.01e-07	1.32377
hsa_circRNA_400091	5.28e-07	1.47752
hsa_circRNA_104499	5.28e-07	1.45374
hsa_circRNA_400040	5.28e-07	1.40595
hsa_circRNA_100696	5.28e-07	1.38021
hsa_circRNA_101441	5.28e-07	1.35816
hsa_circRNA_100850	5.28e-07	1.2374
hsa_circRNA_000274	5.28e-07	1.19869
hsa_circRNA_001653	5.28e-07	1.18113
hsa_circRNA_101948	5.4e-07	1.47982
hsa_circRNA_102587	5.4e-07	1.36544
hsa_circRNA_104760	5.62e-07	1.39334
hsa_circRNA_101164	6.05e-07	1.39543
hsa_circRNA_102782	6.11e-07	1.49832
hsa_circRNA_000764	6.11e-07	1.37705
hsa_circRNA_100646	6.11e-07	1.35557
hsa_circRNA_000864	6.2e-07	1.31032
hsa_circRNA_104310	6.42e-07	1.45535
hsa_circRNA_102482	6.45e-07	1.32397
hsa_circRNA_101051	6.6e-07	1.40844
hsa_circRNA_102442	6.97e-07	1.33548
hsa_circRNA_103563	7.98e-07	1.42085
hsa_circRNA_001405	8.17e-07	1.26153
hsa_circRNA_103444	8.48e-07	1.31139
hsa_circRNA_102741	8.48e-07	1.29803
hsa_circRNA_100445	8.64e-07	1.33797
hsa_circRNA_104993	9.27e-07	1.41746
hsa_circRNA_100053	9.68e-07	1.31909
hsa_circRNA_104086	1.03e-06	1.04477
hsa_circRNA_100861	1.12e-06	1.13981
hsa_circRNA_104126	1.12e-06	1.13087
hsa_circRNA_000911	1.21e-06	1.36423
hsa_circRNA_101201	1.21e-06	1.17824
hsa_circRNA_100750	1.32e-06	1.17902
hsa_circRNA_102746	1.38e-06	1.31158
hsa_circRNA_104336	1.41e-06	1.19163
hsa_circRNA_100236	1.46e-06	1.28812
hsa_circRNA_103316	1.56e-06	1.17912
hsa_circRNA_101313	1.58e-06	1.19303
hsa_circRNA_100412	1.64e-06	1.32492
hsa_circRNA_104203	1.72e-06	1.05274
hsa_circRNA_400048	1.79e-06	1.34743
hsa_circRNA_101711	1.88e-06	1.06585
hsa_circRNA_102034	1.98e-06	1.35074
hsa_circRNA_103085	1.98e-06	1.2152
hsa_circRNA_102082	2.04e-06	1.14317
hsa_circRNA_101373	2.04e-06	1.11355
hsa_circRNA_400008	2.08e-06	1.24041
hsa_circRNA_104017	2.08e-06	1.15966
hsa_circRNA_100192	2.09e-06	1.2204
hsa_circRNA_100139	2.09e-06	1.19504
hsa_circRNA_001241	2.15e-06	1.20548
hsa_circRNA_400033	2.2e-06	1.18525
hsa_circRNA_101353	2.35e-06	1.23428
hsa_circRNA_102983	2.35e-06	1.23385
hsa_circRNA_102323	2.35e-06	1.2146
hsa_circRNA_100090	2.35e-06	1.18976
hsa_circRNA_104569	2.38e-06	1.14189
hsa_circRNA_001040	2.39e-06	1.17221
hsa_circRNA_102205	2.5e-06	1.08901
hsa_circRNA_103723	2.58e-06	1.21069
hsa_circRNA_100411	2.58e-06	1.17868
hsa_circRNA_100821	2.9e-06	1.07724
hsa_circRNA_102509	2.94e-06	1.22428
hsa_circRNA_101404	2.96e-06	1.08356
hsa_circRNA_400027	3.05e-06	1.18127
hsa_circRNA_001108	3.07e-06	1.1565
hsa_circRNA_400087	3.34e-06	1.22897
hsa_circRNA_102774	3.53e-06	1.17045
hsa_circRNA_000200	3.54e-06	1.23933
hsa_circRNA_104268	3.58e-06	1.13609
hsa_circRNA_101798	3.64e-06	1.1234
hsa_circRNA_103749	3.69e-06	1.12933
hsa_circRNA_101336	3.69e-06	1.07997
hsa_circRNA_103608	3.93e-06	1.07399
hsa_circRNA_102838	4.05e-06	1.24729
hsa_circRNA_103348	4.06e-06	1.0533
hsa_circRNA_000993	4.22e-06	1.23841
hsa_circRNA_104586	4.55e-06	1.29031
hsa_circRNA_100395	4.56e-06	1.19029
hsa_circRNA_000872	5.51e-06	1.23195
hsa_circRNA_101957	5.56e-06	1.12152
hsa_circRNA_103211	5.69e-06	1.1591
hsa_circRNA_102430	6.05e-06	1.22639
hsa_circRNA_101407	6.05e-06	1.04133
hsa_circRNA_102639	6.21e-06	1.01443
hsa_circRNA_000996	6.51e-06	1.08451
hsa_circRNA_001067	6.81e-06	1.22881
hsa_circRNA_102332	6.96e-06	1.09097
hsa_circRNA_100571	7.29e-06	1.03062
hsa_circRNA_103285	7.33e-06	1.11199
hsa_circRNA_102217	7.66e-06	1.08612
hsa_circRNA_101205	7.87e-06	1.03536
hsa_circRNA_104771	8.34e-06	1.117
hsa_circRNA_104575	8.88e-06	1.11566
hsa_circRNA_103380	8.95e-06	1.00358
hsa_circRNA_103541	1e-05	1.25277
hsa_circRNA_101853	1.01e-05	1.09167
hsa_circRNA_102148	1.01e-05	1.02203
hsa_circRNA_101275	1.02e-05	1.18158
hsa_circRNA_102324	1.19e-05	1.05485
hsa_circRNA_101571	1.21e-05	1.10111
hsa_circRNA_101282	1.23e-05	1.10602
hsa_circRNA_105024	1.3e-05	1.08407
hsa_circRNA_000481	1.32e-05	1.09088
hsa_circRNA_400102	1.38e-05	1.06334
hsa_circRNA_102562	1.4e-05	1.19916
hsa_circRNA_105017	1.41e-05	1.14968
hsa_circRNA_103910	1.46e-05	1.03546
hsa_circRNA_000486	1.52e-05	1.16579
hsa_circRNA_101278	1.54e-05	1.16249
hsa_circRNA_104833	1.57e-05	1.12706
hsa_circRNA_101706	1.74e-05	1.04258
hsa_circRNA_400071	1.77e-05	1.29205
hsa_circRNA_104315	1.79e-05	1.5243
hsa_circRNA_101408	1.9e-05	1.26165
hsa_circRNA_102798	1.9e-05	1.10508
hsa_circRNA_101094	2.14e-05	1.02978
hsa_circRNA_100422	2.3e-05	1.12251
hsa_circRNA_101141	2.36e-05	1.06449
hsa_circRNA_001654	2.68e-05	1.14153
hsa_circRNA_102954	2.75e-05	1.00348
hsa_circRNA_104135	2.84e-05	1.13379
hsa_circRNA_101975	2.9e-05	1.05021
hsa_circRNA_103410	2.96e-05	1.19456
hsa_circRNA_001046	3.21e-05	1.02319
hsa_circRNA_104165	4.03e-05	1.02373
hsa_circRNA_104475	5.41e-05	1.04317
hsa_circRNA_100041	5.55e-05	1.03312
hsa_circRNA_102644	5.58e-05	1.01599
hsa_circRNA_102359	5.6e-05	1.19463
hsa_circRNA_104003	6.18e-05	1.14892
hsa_circRNA_103457	8.36e-05	1.04353
hsa_circRNA_102122	8.85e-05	1.15176
hsa_circRNA_102559	9.17e-05	1.01177
hsa_circRNA_101967	0.000114	1.22886
hsa_circRNA_103038	0.00013	1.07619
hsa_circRNA_100882	0.00013	1.06212
hsa_circRNA_102393	0.000146	1.0459
hsa_circRNA_104401	0.000248	1.04725
hsa_circRNA_102374	0.000294	1.00152
hsa_circRNA_102984	0.000424	1.36074
hsa_circRNA_101748	0.000638	1.33094
hsa_circRNA_104503	0.00065	1.03239
hsa_circRNA_100904	0.000808	1.32514
hsa_circRNA_104506	0.000829	1.06944
hsa_circRNA_104387	0.000849	1.14374
hsa_circRNA_000792	0.000866	1.01128
hsa_circRNA_101503	0.000943	1.20673
hsa_circRNA_101412	0.000947	1.06435
hsa_circRNA_000926	0.00117	1.01728
hsa_circRNA_102113	0.00133	1.24142
hsa_circRNA_102526	0.00152	1.05462
hsa_circRNA_104342	0.00288	1.13913
hsa_circRNA_104652	0.00382	1.04773
hsa_circRNA_103137	0.00433	1.13878
hsa_circRNA_104050	0.00686	1.18835
hsa_circRNA_104940	0.0142	1.50599
hsa_circRNA_102451	0.0144	1.18527
hsa_circRNA_001416	0.0163	1.07479
hsa_circRNA_002086	0.023	1.0805
hsa_circRNA_103627	0.0243	1.04183
hsa_circRNA_101695	0.0476	1.19039
