# Supplementary material for: Circ_0064288 acts as an oncogene of hepatocellular carcinoma cells by inhibiting miR-335-5p expression and promoting ROCK1 expression
Source: BMC Cancer. 2022 Mar 14;22:265. doi: 10.1186/s12885-022-09323-8 (PMC8919637; doi:10.1186/s12885-022-09323-8)
Supplement: Supplementary file 3 — Additional file 3. Supplementary Table 3. [file 12885_2022_9323_MOESM3_ESM.xls]

## Sheet: Sheet1
UBE2G1
CRNKL1
HIC2
MAX
MAPKAPK2
CEP350
SPTSSA
LCOR
HNRNPR
CHFR
PAQR8
AP3B1
MOSPD1
ADCY3
FANCA
KLHL28
OSBPL3
SEPHS1
FAM78A
CNOT7
KDELR1
ESR1
STRN3
FAM107B
APTX
CDH11
EEF2K
NR4A3
NIPA2
SMG1
TSPAN14
NAA40
ARGLU1
MRFAP1
CRTAP
SEPT7
HOXD8
NUCKS1
RPE
IL17RD
FMR1
ELFN2
PGF
STIM2
UBE3B
KLHL15
CDK13
SH3BP5
MTMR4
ITPKB
ENPEP
EIF3J
HCFC2
PRDM10
GSPT1
MED21
ZBTB10
CNIH4
NABP1
RBFOX2
OGFOD1
ZNF532
DCAF10
PPP6C
GDE1
RASA1
ARPC5L
PTPMT1
TCTEX1D1
CCNF
NFYB
FZD3
AHSG
KDM2B
ZMPSTE24
CNNM2
GALNT1
FBXO28
MYO1D
RPRM
KAT7
TRIM5
STARD7
RYBP
PSD3
MEF2D
TFDP2
NETO2
IRF1
RNF141
SNIP1
CTDSPL2
FBLIM1
GAN
ATP1B1
SLC25A44
ARHGEF2
BCL2L2
DCUN1D3
EVI5
DCLRE1B
PDCD7
VAPA
WWC1
PSMB2
NAA50
ZRANB1
CRIM1
KLF12
MAT2B
PYGO2
CASP7
MED6
ERI2
FKBP1B
VAV2
SUN2
PRPF38B
MLLT3
GOSR1
ZNF621
RAB11B
CLOCK
MLX
ROCK1
PRKAA2
SREK1IP1
RBM12
ARHGEF37
ZDHHC8
NCKAP5
ARHGAP18
CERS5
SP1
MAP3K2
KDM4C
ZKSCAN8
HAND1
CALU
SECISBP2L
HELLS
GLYR1
SGMS2
MON2
HIF1AN
MED9
KLHDC10
SLC45A3
RSRC2
CAMKK2
ZNF654
SMARCA2
RLIM
NAA25
ZNF592
LARP4B
KPNA6
ONECUT2
CRKL
DAAM1
